# Supplementary material for: A prospective cohort study of cochlear implantation as a treatment for tinnitus in post-lingually deafened individuals
Source: Commun Med (Lond). 2024 Dec 19;4:274. doi: 10.1038/s43856-024-00692-8 (PMC11659473; doi:10.1038/s43856-024-00692-8)
Supplement: Supplementary file 4 — Supplementary Data 1 [file 43856_2024_692_MOESM4_ESM.xlsx]

## Sheet: Figure 2B,C
Figure 2B: Tinnitus loudness
Tinnitus (n=211; 350 ears)
Implant off
Time (months)	0	1	2	3	6	12	24
Loudness Off	4.003	3.637	3.337	2.989	2.677	2.58	2.609
95% CI	0.186	0.192	0.204	0.205	0.222	0.229	0.229
fitted	4.04228	3.58651	3.27149	3.05375	2.72734	2.58398	2.56664
Implant on
Time (months)	0	1	2	3	6	12	24
Loudness On	2.677	2.454	2.237	2.034	1.874	1.809	1.82
95% CI	0.2	0.194	0.196	0.198	0.2	0.202	0.202
fitted	2.70156	2.41045	2.2135	2.08025	1.88784	1.8098	1.8016
No-tinnitus (n=112; 224 ears)
Time (months)	0	1	2	3	6	12	24
Loudness (Control)	0.169565	0.121739	0.0956522	0.134783	0.0913043	0.108696	0.0913043
95% CI	0.0905059	0.104955	0.133187	0.161096	0.153729	0.164387	0.159714
Figure 2C: Tinnitus Handicap Index (THI)
Tinnitus (n=211)
Implant off
Time (months)	0	1	2	3	6	12	24
THI	47.69	43.31	41.38	34.02	29.19	27.77	27.57
95% CI	2.74	2.63	2.77	2.79	3.06	3.13	3.19
fitted	48.5555	42.9105	38.7434	35.6674	30.4834	27.5596	27.01
No-tinnitus (n=112)
Time (months)	0	1	2	3	6	12	24
THI (Control)	2.78571	1.95536	1.48214	1.48214	1.35714	1.33929	1.41071
95% CI	0.851571	1.08143	1.25263	1.36591	1.34812	1.36287	1.43122

## Sheet: Figs2D,2E
Figure 2D: Tinnitus Loudness							Figure 2E: THI
Jittered values were plotted on figures for visualization of overlapping data points for the T-Cohort. All analyses were performed using the original (non-jittered) values.
T-Cohort				NT-Cohort			T-Cohort				NT-Cohort
24-month post-activation	24-month post-activation jittered	Pre-surgery baseline	Pre-surgery baseline jittered	24-month post-activation	Pre-surgery baseline		24-month post-activation	24-month post-activation jittered	Pre-surgery baseline	Pre-surgery baseline jittered	24-month post-activation	Pre-surgery baseline
0	0	5	5.0915	0	0		22	21.8849	38	37.4054	0	0
1	1.0446	5	5.04687	0	0		12	12.241	44	44.5489	0	0
1	0.648355	8	7.64501	0	0		46	47.2234	68	71.979	0	0
0	0	5	4.65756	0	0		6	6.43388	28	27.492	0	0
0	0	3	3.28037	0	0		30	28.7595	48	46.2283	0	0
2	2.23928	2	2.15416	0	0		64	62.216	60	60.2554	0	0
2	2.00164	6	6.16333	0	0		58	59.4093	64	61.8685	0	0
0	0	6	5.91409	0	0		32	35.3584	72	75.6241	0	0
0	0	5	5.02802	0	0		32	34.6167	56	59.4738	0	0
0	0.263033	4	3.80753	0	0		12	11.9878	34	31.8045	0	0
1	0.65923	3	2.65922	0	0		12	14.3259	68	68.3561	0	0
3	2.97739	3	2.64968	0	0		46	44.3176	48	51.13	0	0
1	0.688757	4	4.03169	0	0		10	9.90996	70	67.7885	0	0
2	1.86715	6	5.61395	0	0		10	6.47731	58	57.3321	0	0
0	0	4	3.70567	0	0		76	73.4386	64	60.3109	0	0
0	0.1449	6	6.18817	0	0		4	7.19424	58	59.0176	0	0
7	6.67756	4	3.91101	0	0		56	55.4248	44	43.3769	0	0
0	0.20833	3	2.90199	0	0		4	3.8142	36	34.3676	0	0
5	4.99699	6	6.39995	0	0		32	30.9664	38	41.3519	0	0
0	0	4	3.71181	0	0		10	8.73131	40	37.7192	0	0
2	2.19872	6	6.21492	0	0		72	68.2001	76	75.4691	0	0
0	0.397794	4	3.67891	0	0		4	4.86112	48	44.0555	0	0
3	2.91229	4	4.06228	0	0		34	35.1464	14	11.2428	0	0
0	0	5	5.29162	0	0		42	38.6309	54	52.7501	0	0
0	0	2	1.85245	0	0		16	13.1894	28	26.5762	0	0
0	0	4	4.32758	0	0		4	5.5104	52	50.9155	0	0
0	0.125718	7	6.8203	0	0		58	57.5603	82	78.4205	0	0
3	3.26949	3	2.81384	0	0		18	16.2982	20	19.3404	0	0
0	0	2	1.6303	0	0		4	3.70223	20	19.3124	0	0
0	0.212718	4	3.66419	0	0		4	2.32458	62	59.5196	0	0
5	5.05571	7	7.2198	0	0		30	29.3763	98	94.9974	0	0
2	2.04264	9	8.69997	0	0		30	27.6024	68	70.6748	0	0
0	0	4	4.03166	0	0		60	63.9661	64	61.1163	0	0
0	0.204694	4	4.25552	0	0		28	28.8019	50	52.3822	0	0
0	0.349384	8	7.83329	0	0		4	4.26619	82	78.4165	0	0
0	0	4	3.99627	0	0		56	55.9548	76	76.5655	0	0
1	0.910266	5	5.06352	0	0		30	32.709	30	31.9379	0	0
4	4.3429	3	3.25744	0	0		32	35.7279	34	36.0285	0	0
2	2.18794	6	5.69358	0	0		56	57.0093	68	69.9399	0	0
0	0.0286616	4	4.32755	0	0		10	12.6113	56	57.1407	0	0
0	0.14285	4	3.65164	0	0		6	7.83365	48	49.226	0	0
7	6.60283	6	6.19392	0	0		68	66.7355	78	79.8991	0	0
1	1.0105	3	2.67014	0	0		44	44.169	56	54.968	0	0
2	2.25056	4	4.29204	0	0		50	50.1298	54	50.2574	0	0
2	1.9038	5	5.05468	0	0		42	40.7182	60	57.5646	0	0
0	0	3	3.10676	0	0		4	4.40032	28	27.9525	0	0
0	0	4	3.73266	0	0		20	20.2295	46	49.3279	0	0
2	2.3464	3	2.87711	0	0		10	12.9521	24	24.0588	0	0
0	0	4	4.00956	0	0		4	2.99597	52	52.8251	0	0
0	0	3	2.72505	0	0		16	19.5584	50	53.4113	0	0
0	0	5	5.33204	0	0		4	0.484396	62	62.8012	0	0
2	2.39146	5	4.88054	0	0		8	8.30119	74	76.1912	0	0
3	2.8774	5	5.05193	0	0		78	80.3482	76	78.1565	0	0
0	0.0168412	1	1.28061	0	0		10	12.9791	10	7.83905	0	0
0	0.37824	3	3.11015	0	0		8	11.1172	38	40.2325	0	0
3	3.271	6	6.21619	0	0		86	85.6647	86	82.5557	0	0
2	1.92552	6	5.81501	0	0		80	83.8288	82	78.1897	0	0
1	1.10794	3	2.79683	0	0		16	12.8992	44	43.2441	0	0
0	0	3	2.91245	0	0		12	13.5211	34	34.789	0	0
0	0.114539	4	3.87162	0	0		10	8.68692	64	64.3136	0	0
4	3.61995	7	7.06334	0	0		44	44.4895	72	71.1627	0	0
0	0	5	4.63493	0	0		10	12.0659	66	69.9236	0	0
0	0.336904	4	4.273	0	0		12	14.5808	76	72.2966	0	0
2	1.76159	5	5.29789	0	0		38	38.7637	58	56.1616	0	0
0	0.0722357	2	2.31497	0	0		10	6.02413	34	36.8636	0	0
0	0	3	3.3932	0	0		44	41.4187	38	38.2169	0	0
5	4.65456	5	5.24158	0	0		90	90.3659	78	79.1221	0	0
0	0.0951966	2	2.37839	0	0		22	19.712	48	51.271	0	0
0	0.147031	6	6.31637	0	0		26	25.8944	86	89.6385	0	0
1	0.846504	4	4.03747	0	0		32	34.1121	42	43.5719	0	0
1	1.19684	5	5.14866	0	0		56	55.7355	86	86.0435	0	0
1	0.806169	4	3.80137	0	0		30	32.6137	70	69.1856	0	0
1	0.920257	3	3.17868	0	0		62	61.1488	82	84.0659	0	0
0	0	3	2.90926	0	0		64	61.5105	72	75.7406	0	0
3	2.94707	4	4.07722	0	0		6	5.89773	38	39.0109	0	0
0	0	2	1.7737	0	0		4	4.40228	25	28.7563	0	0
0	0.394931	2	1.6821	0	0		34	37.8125	36	37.7119	0	0
2	1.81811	3	3.30028	0	0		42	43.2597	52	53.6749	0	0
0	0	8	7.94734	0	0		34	34.5827	58	58.822	0	0
4	4.39047	8	7.93038	0	0		74	73.735	76	79.8518	0	0
1	0.896293	6	5.62314	0	0		54	57.3087	68	68.0776	0	0
2	2.11803	7	6.79351	0	0		80	82.5598	84	81.0754	0	0
3	2.68811	5	4.70739	0	0		78	77.5255	90	89.0249	0	0
0	0	4	4.01453	0	0		34	32.2544	56	58.7112	0	0
2	1.76319	5	4.6422	0	0		26	25.9959	48	45.8908	0	0
0	0	4	4.25363	0	0		18	21.2119	38	36.149	0	0
2	1.66018	5	5.28834	0	0		34	33.4268	50	46.5831	0	0
0	0	1	0.64234	0	0		88	91.9369	80	81.2405	0	0
2	1.7835	2	1.7519	0	0		66	67.1419	70	67.8277	0	0
3	3.2551	3	2.69728	0	0		58	57.7911	54	54.101	0	0
6	5.73905	6	5.90996	0	0		54	52.4791	64	64.4854	0	0
1	0.860657	4	4.13132	0	0		8	10.6297	40	38.5035	0	0
2	2.27111	5	5.05858	0	0		35	35.3848	48	50.3283	0	0
6	6.18659	6	5.88551	0	0		48	45.0503	50	47.7069	0	0
0	0.21615	4	4.03751	0	0		6	2.02007	48	49.8015	0	0
1	1.06438	2	2.35122	0	0		8	6.25704	18	21.5531	0	0
0	0.220911	3	3.04103	0	0		2	3.45099	26	28.6556	0	0
2	1.6203	6	6.1922	0	0		90	87.0403	84	82.6361	0	0
0	0.244408	3	2.85047	0	0		2	0	46	49.2102	0	0
3	3.02473	4	4.37512	0	0		16	13.7854	46	42.2155	0	0
1	1.31964	4	3.92106	0	0		14	14.7879	38	39.8944	0	0
0	0.33708	5	4.66309	0	0		24	24.432	46	45.4828	0	0
2	1.9381	7	7.08903	0	0		76	74.4868	90	91.9897	0	0
4	3.82257	4	3.93291	0	0		26	22.6567	36	37.141	0	0
1	0.720772	5	5.02177	0	0		4	5.12834	38	40.6317	0	0
1	1.30357	3	3.07277	0	0		8	6.51232	34	35.0581	0	0
4	4.293	7	6.69882	0	0		82	78.7628	76	72.0566	0	0
0	0.0402431	2	2.24932	0	0		0	3.28825	18	21.304	0	0
0	0.0496123	6	6.01843	0	0		28	29.6882	52	48.4324	54	0
1	0.893327	6	5.99575	0	0		18	19.0691	38	41.2015	20	0
2	1.86969	7	6.76588	0	0		62	62.4238	62	60.6331	40	0
2	1.84001	7	7.23124	0	0		46	48.3342	64	67.2588	44	0
2	2.22709	4	4.1401	0	0		12	10.0122	38	39.3861
6	5.82225	7	6.63844	0	0		44	40.0463	70	70.2558
1	1.19727	5	5.29533	0	0		66	64.9948	80	83.0817
0	0.0743505	3	2.74371	0	0		4	2.64236	28	25.1289
0	0.160802	1	1.2775	0	0		22	21.8569	38	35.2746
0	0	4	3.94172	0	0		32	31.1495	40	39.8047
0	0	5	5.23106	0	0		4	7.56937	32	34.0074
0	0.0136759	4	4.0556	0	0		52	48.099	68	66.5314
1	0.722454	6	5.96414	0	0		66	63.8275	74	72.1972
2	1.7689	3	3.22035	0	0		4	3.46323	36	35.061
2	2.01546	5	4.68873	0	0		16	13.9119	32	29.9801
4	4.1265	6	5.93372	0	0		4	3.32716	24	27.1773
0	0	1	1.29379	0	0		6	7.09581	62	62.2867
2	2.39506	4	3.81512	0	0		6	5.20565	30	29.1009
5	4.99388	2	1.78073	0	0		10	7.38758	48	51.9845
3	3.22571	6	6.20893	0	0		18	21.4869	58	56.9491
3	3.19044	7	6.75348	0	0		4	7.98381	42	42.3797
3	3.06868	4	3.65415	0	0		4	2.63768	44	47.6626
3	2.84351	4	3.75027	0	0		14	10.01	80	80.1521
3	2.81778	4	4.11697	0	0		4	6.48641	2	4.63066
4	4.19901	4	3.91455	0	0		26	26.7306	30	27.0976
4	3.82187	4	4.39177	0	0		10	8.86887	70	72.6399
2	2.25905	4	4.33904	0	0		44	42.5306	56	52.9933
5	5.02128	4	4.05412	0	0		26	24.0576	40	43.4429
0	0.249013	4	3.88129	0	0		8	11.6112	14	10.6476
5	5.16702	4	4.33207	0	0		8	9.49613	34	30.4829
2	1.93763	3	2.80757	0	0		34	33.3292	40	37.4312
6	6.26418	6	5.96443	0	0		4	5.91459	50	48.9677
0	0.168819	4	3.98346	0	0		6	2.87326	38	34.5492
6	6.36569	6	5.6786	0	0		4	5.32634	42	41.0149
0	0.183262	2	2.38918	0	0		4	2.17106	28	31.9717
4	3.70442	5	4.64413	0	0		42	42.2253	40	39.3926
0	0	3	2.66202	0	0		52	51.6657	56	53.1686
0	0.395512	4	3.85872	0	0		4	2.59398	38	37.6629
0	0.168522	2	1.75153	0	0		10	10.4306	30	30.4923
1	1.01124	3	3.35202	0	0		12	11.4122	10	7.73981
1	1.08183	3	2.74142	0	0		36	32.1758	42	42.9342
0	0	3	3.00625	0	0		22	22.7239	44	43.4952
0	0	2	2.3559	0	0		30	27.8454	32	28.5195
4	4.38339	6	5.63962	0	0		16	19.3434	50	53.1988
5	5.19346	7	7.20633	0	0		6	4.18183	36	33.495
4	4.33448	4	4.16878	0	0		10	6.25684	40	40.0049
2	2.05774	4	4.10577	0	0		2	1.57167	12	14.1348
0	0.39375	6	6.32342	0	0		0	3.89376	40	37.8919
4	3.90378	4	4.24629	0	0		4	1.22658	50	49.2572
2	1.98708	5	5.1341	0	0		40	36.6221	52	53.8844
2	1.98976	4	4.36155	0	0		58	60.7009	66	65.9981
6	5.66275	7	6.65946	0	0		20	21.5542	34	36.0614
0	0.330721	4	4.00842	0	0		8	7.46061	22	19.008
0	0	6	5.91488	0	0		4	4.50221	26	28.2889
6	6.33954	4	3.64192	0	0		70	68.6647	78	77.3605
0	0	3	3.3232	0	0		42	38.8621	64	62.9006
4	3.91344	4	4.10042	0	0		40	38.9618	44	46.331
5	5.00398	5	5.34216	0	0		4	5.83423	46	44.6812
0	0.166472	3	2.87179	0	0		4	1.477	54	52.7247
1	0.723198	4	4.17321	0	0		38	38.8735	42	40.8055
2	2.01959	3	2.73622	0	0		44	42.5952	48	46.8497
0	0	4	3.86004	0	0		40	38.0855	44	41.5604
2	2.27946	3	3.33445	0	0		10	9.96671	14	12.8278
0	0	5	5.20838	0	0		24	22.4539	54	52.6168
5	5.28724	5	5.1211	0	0		4	1.61943	46	46.8256
5	4.90697	5	4.83145	0	0		34	30.1978	46	42.3681
6	6.12436	6	5.71042	0	0		20	19.6973	36	38.2189
1	1.27082	1	0.675529	0	0		22	25.7803	38	41.7076
0	0.0534942	3	2.6728	0	0		70	68.6111	82	78.6275
6	6.06927	6	5.86751	0	0		8	8.674	14	14.5331
3	2.9422	3	2.6925	0	0		10	11.6862	80	83.4785
3	2.79172	3	3.33491	0	0		4	3.83046	62	60.7638
4	4.02701	4	3.92752	0	0		64	65.7201	78	78.339
5	5.00327	7	7.03744	0	0		4	0.26655	40	39.5353
6	5.77054	6	6.03348	0	0		14	10.0846	14	10.0712
4	3.85059	4	3.63956	0	0		76	72.8171	88	84.5123
5	5.34072	5	5.14193	0	0		4	6.81993	30	26.1391
2	1.70629	2	2.00183	0	0		16	18.298	38	38.6382
5	4.74866	3	2.63283	0	0		26	29.771	42	41.9697
5	4.95094	5	4.68495	0	0		26	28.4124	28	26.1431
2	1.90996	3	2.85188	0	0		8	11.8181	34	30.4336
4	3.93729	6	5.89576	0	0		4	7.44802	20	18.3786
3	3.0732	4	3.80271	0	0		50	46.1384	56	52.2284
2	1.7239	5	4.94399	0	0		20	22.9721	38	39.3729
2	2.23617	4	4.03194	0	0		12	12.7275	38	38.2675
3	2.98042	3	3.02424	0	0		16	14.9647	42	38.4831
2	2.3475	3	3.114	0	0		14	17.4947	22	19.9817
2	1.97525	4	3.66403	0	0		12	15.3051	38	36.4905
0	0	3	2.95504	0	0		8	9.21826	48	48.7802
0	0	2	1.71208	0	0		4	3.34613	24	27.0219
1	0.643415	3	2.75081	0	0		8	8.65696	28	26.5212
6	6.13864	8	8.05444	0	0		60	56.0774	58	59.8571
4	4.13986	8	8.30463	0	0		34	35.6842	40	38.5375
5	5.25401	7	7.38117	0	0		52	53.4578	56	59.6757
7	6.96861	7	6.96738	0	0		18	17.8862	30	29.2399
4	3.78257	5	4.9885	0	0		8	5.79008	18	14.4425
2	2.14382	3	2.8255	0	0		24	23.9892	34	37.2025
2	2.16432	5	5.18057	0	0		6	3.5783	46	49.4737
1	1.1756	5	5.04012	0	0		42	41.8258	42	41.4051
4	4.3762	4	3.83922	0	0		4	3.66654	20	19.4137
7	6.61918	8	7.97739	0	0		32	32.9178	46	47.119
7	7.12042	7	6.80764	0	0		6	3.72164	38	35.5461
5	5.38664	5	5.27773	0	0		46	47.0752	52	52.4327
3	3.05601	3	2.99017	0	0
3	2.72058	3	2.704	0	0
2	1.8883	5	5.07226	0	0
6	5.82499	6	6.38024	0	0
1	1.18527	4	3.67571	0	0
1	0.637719	2	1.75486	0	0
2	2.21972	2	2.14594	0	0
5	5.01196	7	7.32085	0	0
1	1.05466	3	3.22045	0	0
1	0.914129	3	2.93633	0	0
2	1.91688	4	3.63064	0	0
2	2.25843	5	5.04337	7	0
5	5.30089	7	6.91008	6	0
0	0	2	2.31636	4	0
0	0	3	2.78369	1	0
1	0.945057	3	2.99385	0	0
6	6.06167	5	4.88838	0	0
0	0	2	1.99141	0	0
3	2.83517	4	4.22199	3	0
3	2.71303	6	6.27902
5	4.71599	7	6.6566
5	5.27945	8	7.80056
2	1.85576	4	4.30013
3	2.7356	6	5.85275
3	3.2205	5	5.21987
2	1.90477	3	3.27337
1	0.707968	1	0.740121
3	3.25357	3	2.95936
2	1.73033	3	2.84913
5	4.64921	3	2.81317
3	2.8878	5	5.14299
0	0	2	1.73916
0	0	4	3.70961
0	0.0412299	3	2.89946
2	1.82194	3	3.21048
0	0	4	3.8313
0	0.304032	3	3.02391
1	1.20158	4	4.0753
0	0	6	5.81805
0	0	4	3.76566
0	0	6	6.11508
0	0.140619	1	1.21173
2	1.92066	5	4.67632
0	0	2	1.7893
2	2.33525	5	4.67249
1	0.904282	4	3.63799
0	0.179411	1	1.09357
0	0	3	2.83353
1	1.38645	6	5.79128
0	0	5	4.83015
0	0.0060767	4	3.82155
0	0	5	4.64265
1	1.32356	3	2.70849
3	3.01753	3	2.91767
2	1.87151	5	4.84356
0	0.24395	3	2.85592
0	0.101067	2	2.35984
2	2.24069	2	2.01728
0	0	4	3.76214
2	2.31876	4	3.9723
3	2.73225	4	4.0747
2	1.66483	6	6.21577
1	1.20869	5	5.38847
2	2.03681	5	4.71057
2	1.66587	2	1.85592
0	0.0580671	3	2.92254
0	0	4	3.7084
0	0.00941221	2	2.39641
7	6.72574	7	7.19609
3	2.67085	3	2.74993
2	2.01468	4	3.92075
0	0	4	4.27581
5	5.34541	7	6.60243
6	6.26301	6	5.87841
3	3.33514	3	2.93785
0	0.123806	5	5.19999
0	0	6	6.39731
3	2.79659	4	3.99282
6	5.79929	6	6.1233
3	3.36822	3	2.82321
1	1.04943	2	2.26754
5	5.36252	7	6.74264
0	0	3	3.07477
3	3.20933	5	5.36053
0	0.0204045	4	4.30731
0	0	2	2.37833
4	3.93767	6	6.38646
2	2.37442	3	2.75966
3	2.73883	8	7.84298
0	0.15446	3	3.27952
4	4.15491	5	5.15185
0	0.0657166	4	3.85979
2	2.00304	2	2.04956
5	4.84358	7	7.06449
0	0.232657	4	4.23127
1	0.8303	5	5.12368
5	4.93046	6	6.0532
2	2.04041	5	5.19202
1	0.677511	3	3.17179
1	1.22393	5	5.22934
0	0.389798	4	4.1158
0	0	2	1.77372
0	0.228999	2	2.08457
3	3.08233	5	5.30243
2	1.61782	6	6.01642
1	0.839241	5	4.83439
1	0.955328	5	5.04958
1	1.26717	5	5.36647
1	1.03283	6	6.29281
0	0	2	1.86487
1	0.857448	6	5.88868
0	0.309644	1	0.911826
0	0.2495	2	1.69569
0	0.10787	4	4.06416
0	0	4	3.67225
2	2.13019	7	6.65389
1	0.649124	5	5.28894
0	0.0246156	3	3.17395
0	0	2	1.79983
0	0	3	3.19684
0	0	2	1.71278
2	2.02572	4	3.70656
0	0.125658	3	2.89113
2	2.08178	4	4.21298
2	1.88464	3	2.72933
0	0	5	5.12579
2	2.39253	5	5.39697
0	0.388709	2	1.7334
1	0.640993	3	3.10756
0	0.224444	1	1.14266
0	0	1	0.845467
1	1.08691	3	2.76674
0	0	3	3.14847
1	0.715768	4	3.86707
1	0.90867	5	5.06124
0	0	5	4.84211
3	2.71623	6	6.07647
1	1.07365	3	2.788
2	2.37746	6	5.64195

## Sheet: Figure 3
Figure 3A: Effect of implant on bilateral tinnitus (within-subjects comparison)
Opposite side (n=121)
Time (months)	0	1	2	3	6	12	24
Tinnitus loudness change	-0.6446	-0.8512	-0.9669	-1.124	-1.446	-1.479	-1.471
Same side (n=121)
Time (months)	0	1	2	3	6	12	24
Tinnitus loudness change	-2.19	-2.405	-2.727	-3	-3.041	-3.174	-3.132
Upper 95% CI	-1.925	-2.133	-2.439	-2.684	-2.708	-2.828	-2.79
Figure 3B: Effect of implant on unilateral tinnitus (between-subjects comparison)
Opposite side (n=32)
Time (months)	0	1	2	3	6	12	24
Tinnitus loudness change	-0.9375	-1.406	-1.656	-2.125	-2.156	-2.188	-2.188
Same side (n=34)
Time (months)	0	1	2	3	6	12	24
Tinnitus loudness change	-2.441	-2.559	-2.676	-2.824	-2.912	-3	-2.912
Figure 3C: Effect of bilateral implants (between-subjects comparison)
Bilateral implants (unilateral tinnitus: n=6; bilateral tinnitus: n=18)
Time (months)	0	1	2	3	6	12	24
Tinnitus loudness change	-2.262	-2.452	-2.714	-2.69	-2.881	-2.857	-2.976
Unilateral implant (n=155)
Time (months)	0	1	2	3	6	12	24
Tinnitus loudness change	-2.245	-2.439	-2.716	-2.961	-3.013	-3.135	-3.084

## Sheet: Figure 4
Figure 4A: Speech recognition (%-correct)
Tinnitus (n=119)
Time (months)	0	1	2	3	6	12	24
Speech	2.625	19.3333	36.5	54.5532	66.0078	74.5088	78.9912
95% CI	0.859288	9.2729	4.63639	5.49527	4.25368	4.29388	3.19783
fitted	0.969984	22.7083	38.283	49.4417	67.2683	76.2355	77.6125
No-tinnitus (n=69)
Time (months)	0	1	2	3	6	12	24
Speech	5.90698	19	43.25	55.08	68.9565	73.75	76.4231
95% CI	2.60226	6.88317	12.3502	6.05363	6.75193	7.41182	5.7623
fitted	3.06143	25.7877	41.4492	52.2421	68.3378	75.3295	76.1586
Figure 4B: Anxiety rating (25-100 scale)
Tinnitus (n=211)
Time (months)	0	1	2	3	6	12	24
Anxiety	47.4	42.3	40.5	39.2	38.8	38.4	38.8
95% CI	1.7	1.4	1.3	1.3	1.2	1.2	1.3
fitted	47.3786	42.4205	40.2755	39.3476	38.6973	38.6404	38.64
No-tinnitus (n=112)
Time (months)	0	1	2	3	6	12	24
Anxiety	43.3	41.8	39.5	37.9	37.3	36.7	36.6
95% CI	1.9	1.9	1.7	1.6	1.4	1.4	1.4
fitted	43.5735	41.1232	39.5341	38.5037	37.1212	36.6413	36.603
Figure 4C: Sleep difficulty (0-21 scale)
Tinnitus (n=211)
Time (months)	0	1	2	3	6	12	24
Sleep	7.706	7.303	7.147	7.024	6.801	6.668	6.649
95% CI	0.5	0.5	0.6	0.5	0.6	0.5	0.6
fitted	7.6755	7.36328	7.1474	6.99813	6.7742	6.6757	6.66376
No-tinnitus (n=112)
Time (months)	0	1	2	3	6	12	24
Sleep	4.8	4.4	4.4	4.3	4.2	4.2	4.2
95% CI	0.4	0.5	0.4	0.4	0.5	0.4	0.4
fitted	4.78035	4.47823	4.33612	4.26928	4.2161	4.20999	4.20992
